# Supplementary material for: Constructing, validating, and updating machine learning models to predict survival in children with Ebola Virus Disease
Source: PLoS Negl Trop Dis. 2022 Oct 12;16(10):e0010789. doi: 10.1371/journal.pntd.0010789 (PMC9555640; doi:10.1371/journal.pntd.0010789)
Supplement: S1 Data — (XLSX) [file pntd.0010789.s001.xlsx]

## Sheet: DRC Validation Dataset
AD.Age	AD.Sex	AD.ResidenceHealthZone	AD.Date	AD.SympDate	AD.Condition	AD.Pregnant	AD.Breastfeeding	AD.PregTest	AD.PregTestDate	AD.Gestation	AD.Trimester	AD.LivingFetus	AD.ComorbiditiesHTN	AD.TreatHTN	AD.ComorbiditiesHIV	AD.TreatHIV	AD.ComorbiditiesTB	AD.TreatTB	AD.ComorbiditiesLungDisease	AD.TreatLungDisease	AD.ComorbiditiesHeartDisease	AD.TreatHeartDisease	AD.ComorbiditiesKidneyDisease	AD.TreatKidneyDisease	AD.ComorbiditiesDiabetes	AD.TreatDiabetes	AD.ComorbiditiesOther	AD.ComorbiditiesSpecify1	AD.ComorbiditiesSpecify2	AD.TreatOther	AD.Allergies	AD.AllergiesSpecify1	AD.AllergiesSpecify2	AD.Weight	AD.Vaccine	AD.VaccineDate	AD.FinalStatus	AD.FinalResult	AD.LeftInfoSession	AD.Transferred	AD.FROtherSpecify	AD.Kit	AD.DischargeDate	AD.LengthofStay	LengthOfStay_new	AD.ExpTreatment	AD.Dosage	AD.ExpTreatmentSpecify	AD.FirstDosageDate
13	0	Mabalako	2018-12-17	2018-12-10	1	0	\N	\N	\N	\N	\N	\N	0	\N	0	\N	0	\N	0	\N	0	\N	0	\N	0	\N	0	\N	\N	\N	0	\N	\N	25.2	1	2018-12-09	2	0	0	\N	0	1	2019-01-06	20	20	1	99	1	2018-12-19
14	0	Mandima	2019-02-28	2019-02-22	0	0	\N	\N	\N	\N	\N	\N	0	\N	0	\N	0	\N	0	\N	0	\N	0	\N	0	\N	0	\N	\N	\N	0	\N	\N	44.3	0	\N	2	1	\N	\N	\N	\N	2019-03-03	3	3	1	4	1	2019-02-28
5	0	Mandima	2019-03-02	2019-02-26	0	0	\N	\N	\N	\N	\N	\N	0	\N	0	\N	0	\N	0	\N	0	\N	0	\N	0	\N	0	\N	\N	\N	\N	\N	\N	\N	0	\N	2	1	\N	\N	\N	\N	2019-03-06	4	4	1	3	1	2019-03-03
0.25	0	Mandima	2019-03-19	2019-03-18	0	0	\N	\N	\N	\N	\N	\N	0	\N	0	\N	0	\N	0	\N	0	\N	0	\N	0	\N	0	\N	\N	\N	\N	\N	\N	5.5	0	\N	2	0	1	\N	\N	1	2019-04-11	23	28	1	99	2	2019-03-20
8	0	Mandima	2019-04-12	2019-04-04	2	0	\N	\N	\N	\N	\N	\N	0	\N	0	\N	0	\N	0	\N	0	\N	0	\N	0	\N	0	\N	\N	\N	\N	\N	\N	20	0	\N	2	0	\N	\N	\N	\N	2019-05-21	39	39	1	99	3	2019-04-12
1.5	0	Mandima	2019-04-22	2019-04-19	0	0	\N	\N	\N	\N	\N	\N	0	\N	0	\N	0	\N	0	\N	0	\N	0	\N	0	\N	0	\N	\N	\N	0	\N	\N	8	0	\N	2	1	\N	\N	\N	\N	\N	4	4	1	99	2	2019-04-23
5	1	Mabalako	2019-04-23	2019-04-21	1	0	\N	\N	\N	\N	\N	\N	0	\N	0	\N	0	\N	0	\N	0	\N	0	\N	0	\N	0	\N	\N	\N	\N	\N	\N	19	0	\N	2	1	\N	\N	\N	\N	\N	9	9	1	2	3	2019-04-30
11	1	Mabalako	2019-04-26	2019-04-17	1	0	\N	\N	\N	\N	\N	\N	0	\N	0	\N	0	\N	0	\N	0	\N	0	\N	0	\N	0	\N	\N	\N	0	\N	\N	\N	0	\N	2	1	\N	\N	\N	\N	\N	4	4	1	99	3	2019-04-27
3	1	Mabalako	2019-04-26	2019-04-19	2	0	\N	\N	\N	\N	\N	\N	0	\N	0	\N	0	\N	0	\N	0	\N	0	\N	0	\N	0	\N	\N	\N	\N	\N	\N	10.4	1	2019-04-17	2	1	\N	\N	\N	\N	\N	2	1	1	99	3	2019-04-27
1.5	0	Mandima	2019-05-03	2019-04-27	0	0	\N	\N	\N	\N	\N	\N	0	\N	0	\N	0	\N	0	\N	0	\N	0	\N	0	\N	0	\N	\N	\N	\N	\N	\N	11	0	\N	2	1	\N	\N	\N	\N	\N	2	2	1	2	3	2019-05-04
17	1	Mabalako	2019-05-05	2019-04-28	0	1	\N	1	\N	\N	\N	0	0	\N	0	\N	0	\N	0	\N	0	\N	0	\N	0	\N	0	\N	\N	\N	\N	\N	\N	45	0	\N	2	0	\N	\N	\N	\N	2019-05-24	19	19	1	2	3	2019-05-06
1	1	Lubero	2019-05-10	2019-05-06	0	0	\N	\N	\N	\N	\N	\N	0	\N	0	\N	0	\N	0	\N	0	\N	0	\N	0	\N	0	\N	\N	\N	0	\N	\N	7	0	\N	2	0	\N	\N	\N	\N	2019-06-16	37	37	1	2	3	2019-05-12
11	1	Mandima	2019-05-13	2019-05-12	\N	0	\N	\N	\N	\N	\N	\N	0	\N	0	\N	0	\N	0	\N	0	\N	0	\N	0	\N	0	\N	\N	\N	0	\N	\N	30	0	\N	2	0	\N	\N	\N	\N	\N	15	14	1	1	3	2019-05-14
17	1	Mabalako	2019-05-13	2019-05-10	0	0	\N	\N	\N	\N	\N	\N	0	\N	0	\N	0	\N	0	\N	0	\N	0	\N	0	\N	0	\N	\N	\N	0	\N	\N	44	0	\N	2	1	\N	\N	\N	\N	\N	8	8	1	\N	3	2019-05-15
5	0	Mabalako	2019-05-14	2019-05-10	0	0	\N	\N	\N	\N	\N	\N	0	\N	0	\N	0	\N	0	\N	0	\N	0	\N	0	\N	0	\N	\N	\N	0	\N	\N	20	1	2019-04-15	2	0	\N	\N	\N	\N	2019-05-28	14	13	1	1	2	2019-05-15
5	1	Mandima	2019-05-15	2019-05-06	2	0	\N	\N	\N	\N	\N	\N	0	\N	0	\N	0	\N	0	\N	0	\N	0	\N	0	\N	0	\N	\N	\N	0	\N	\N	13	0	\N	2	0	\N	\N	\N	\N	2019-06-13	29	29	1	1	2	2019-05-15
0.04	0	Mabalako	2019-05-15	2019-05-15	2	0	\N	\N	\N	\N	\N	\N	0	\N	0	\N	0	\N	0	\N	0	\N	0	\N	0	\N	0	\N	\N	\N	0	\N	\N	\N	0	\N	2	1	\N	\N	\N	\N	\N	9	9	1	1	3	2019-05-16
17	1	Mabalako	2019-05-18	2019-05-08	1	0	0	\N	\N	\N	\N	\N	0	\N	0	\N	0	\N	0	\N	0	\N	0	\N	0	\N	0	\N	\N	\N	0	\N	\N	\N	0	\N	2	1	\N	\N	\N	\N	\N	2	2	0	\N	\N	\N
16	1	Mabalako	2019-05-19	2019-05-17	1	0	0	\N	\N	\N	\N	\N	0	\N	0	\N	0	\N	0	\N	0	\N	0	\N	0	\N	0	\N	\N	\N	\N	\N	\N	\N	0	\N	2	1	\N	\N	\N	\N	\N	2	2	0	\N	\N	\N
14	1	Mabalako	2019-05-21	2019-05-18	1	0	0	\N	\N	\N	\N	\N	0	\N	0	\N	0	\N	0	\N	0	\N	0	\N	0	\N	0	\N	\N	\N	0	\N	\N	34	0	\N	2	0	\N	\N	\N	\N	2019-06-22	32	32	1	1	2	2019-05-23
4	0	Mabalako	2019-05-23	2019-05-13	1	0	\N	\N	\N	\N	\N	\N	0	\N	0	\N	0	\N	0	\N	0	\N	0	\N	0	\N	0	\N	\N	\N	\N	\N	\N	14	0	\N	2	1	\N	\N	\N	\N	\N	2	2	1	1	3	2019-05-24
5	0	Mabalako	2019-05-27	2019-05-25	2	0	\N	\N	\N	\N	\N	\N	0	\N	0	\N	0	\N	0	\N	0	\N	0	\N	0	\N	0	\N	\N	\N	0	\N	\N	15	0	\N	2	0	\N	\N	\N	\N	2019-06-02	6	6	1	\N	2	2019-05-28
2.5	0	Mabalako	2019-05-31	2019-05-22	\N	0	\N	\N	\N	\N	\N	\N	0	\N	0	\N	0	\N	0	\N	0	\N	0	\N	0	\N	0	\N	\N	\N	\N	\N	\N	16	0	\N	2	0	\N	\N	\N	\N	2019-06-16	16	44	1	99	3	2019-06-02
3	0	Mandima	2019-06-05	2019-05-30	0	0	\N	\N	\N	\N	\N	\N	0	\N	0	\N	0	\N	0	\N	0	\N	0	\N	0	\N	0	\N	\N	\N	\N	\N	\N	12	1	2019-06-05	2	0	\N	\N	\N	1	2019-06-26	21	21	1	2	3	2019-06-06
4	1	Mandima	2019-06-05	2019-06-03	0	0	\N	\N	\N	\N	\N	\N	0	\N	0	\N	0	\N	0	\N	0	\N	0	\N	0	\N	0	\N	\N	\N	\N	\N	\N	12	0	\N	2	0	\N	\N	\N	\N	2019-06-26	21	21	1	2	3	2019-06-06
1	1	Mandima	2019-06-08	2019-05-31	2	0	\N	\N	\N	\N	\N	\N	0	\N	0	\N	0	\N	0	\N	0	\N	0	\N	0	\N	0	\N	\N	\N	\N	\N	\N	8	0	\N	2	0	\N	\N	\N	\N	2019-07-08	30	30	1	2	3	2019-06-09
5	1	Mabalako	2019-06-10	2019-06-02	0	0	\N	\N	\N	\N	\N	\N	0	\N	0	\N	0	\N	0	\N	0	\N	0	\N	0	\N	0	\N	\N	\N	\N	\N	\N	18	0	\N	2	1	\N	\N	\N	\N	\N	1	1	0	\N	\N	\N
12	1	Mabalako	2019-06-11	2019-06-09	0	0	\N	\N	\N	\N	\N	\N	0	\N	0	\N	0	\N	0	\N	0	\N	0	\N	0	\N	0	\N	\N	\N	\N	\N	\N	30.5	0	\N	2	1	\N	\N	\N	\N	\N	1	1	0	\N	\N	\N
0.75	1	Mabalako	2019-06-12	2019-06-12	0	0	\N	\N	\N	\N	\N	\N	0	\N	0	\N	0	\N	0	\N	0	\N	0	\N	0	\N	0	\N	\N	\N	\N	\N	\N	5	0	\N	2	1	\N	\N	\N	\N	\N	19	19	1	2	2	2019-06-14
11	1	Mabalako	2019-06-15	2019-05-13	1	0	\N	\N	\N	\N	\N	\N	0	\N	0	\N	0	\N	0	\N	0	\N	0	\N	0	\N	0	\N	\N	\N	\N	\N	\N	19	0	\N	2	1	\N	\N	\N	\N	\N	2	2	1	2	3	2019-06-16
4	1	Mabalako	2019-06-15	2019-06-10	1	0	\N	\N	\N	\N	\N	\N	0	\N	0	\N	0	\N	0	\N	0	\N	0	\N	0	\N	0	\N	\N	\N	\N	\N	\N	18	0	\N	2	1	\N	\N	\N	\N	\N	3	3	1	\N	3	2019-06-17
6	1	Mabalako	2019-06-16	2019-06-13	0	0	\N	\N	\N	\N	\N	\N	0	\N	0	\N	0	\N	0	\N	0	\N	0	\N	0	\N	0	\N	\N	\N	\N	\N	\N	19	1	2019-06-12	2	0	\N	\N	\N	\N	2019-07-12	26	26	1	\N	3	2019-06-18
12	1	Mandima	2019-06-16	2019-06-11	0	0	\N	\N	\N	\N	\N	\N	0	\N	0	\N	0	\N	0	\N	0	\N	0	\N	0	\N	0	\N	\N	\N	0	\N	\N	23	0	\N	2	0	\N	\N	\N	\N	2019-07-12	26	26	1	2	3	2019-06-18
16	1	Mandima	2019-06-21	2019-06-17	\N	0	\N	\N	\N	\N	\N	\N	0	\N	0	\N	0	\N	0	\N	0	\N	0	\N	0	\N	0	\N	\N	\N	\N	\N	\N	46	0	\N	2	1	\N	\N	\N	\N	\N	4	4	1	\N	3	2019-06-22
15	1	Mabalako	2019-06-21	2019-06-17	2	0	\N	\N	\N	\N	\N	\N	0	\N	0	\N	0	\N	0	\N	0	\N	0	\N	0	\N	0	\N	\N	\N	\N	\N	\N	59	1	2019-06-13	2	0	\N	\N	\N	\N	2019-07-16	25	25	1	\N	3	2019-06-22
10	0	Mabalako	2019-06-23	2019-06-21	0	0	\N	\N	\N	\N	\N	\N	0	\N	0	\N	0	\N	0	\N	0	\N	0	\N	0	\N	0	\N	\N	\N	\N	\N	\N	25	0	\N	2	0	\N	\N	\N	\N	2019-07-30	37	37	1	2	3	2019-06-25
15	0	Mandima	2019-06-24	2019-06-23	0	0	\N	\N	\N	\N	\N	\N	0	\N	0	\N	0	\N	0	\N	0	\N	0	\N	0	\N	0	\N	\N	\N	\N	\N	\N	45	0	\N	2	0	\N	\N	\N	\N	2019-07-16	22	22	1	2	3	2019-06-24
0.42	0	Mabalako	2019-06-30	2019-06-30	0	0	\N	\N	\N	\N	\N	\N	0	\N	0	\N	0	\N	0	\N	0	\N	0	\N	0	\N	0	\N	\N	\N	\N	\N	\N	7	0	\N	2	0	\N	\N	\N	\N	2019-07-16	16	16	1	\N	2	2019-06-13
16	0	Mabalako	2019-07-02	2019-06-26	1	0	\N	\N	\N	\N	\N	\N	0	\N	0	\N	0	\N	0	\N	0	\N	0	\N	0	\N	0	\N	\N	\N	\N	\N	\N	38	0	\N	2	1	\N	\N	\N	\N	\N	1	1	1	\N	3	2019-07-03
4	1	Mabalako	2019-07-02	2019-07-02	1	0	\N	\N	\N	\N	\N	\N	0	\N	0	\N	0	\N	0	\N	0	\N	0	\N	0	\N	0	\N	\N	\N	\N	\N	\N	15	1	2019-06-24	2	1	\N	\N	\N	\N	\N	3	3	1	\N	5	2019-07-02
1	0	Mabalako	2019-07-05	2019-06-30	1	0	\N	\N	\N	\N	\N	\N	0	0	0	0	0	0	0	0	0	0	0	0	0	0	0	\N	\N	0	\N	\N	\N	8	0	\N	2	0	\N	\N	\N	\N	\N	43	\N	1	\N	1	2019-07-06
17	1	Mabalako	2019-07-06	2019-06-30	\N	0	\N	\N	\N	\N	\N	0	0	0	0	0	0	0	0	0	0	0	0	0	0	0	0	\N	\N	0	\N	\N	\N	40	0	\N	2	0	1	\N	\N	1	2019-07-25	19	19	1	2	3	2019-07-07
12	0	Mabalako	2019-07-06	2019-06-30	1	0	\N	\N	\N	\N	\N	\N	0	0	0	0	0	0	0	0	0	0	0	0	0	0	0	\N	\N	0	\N	\N	\N	19	0	\N	2	1	\N	\N	\N	\N	\N	14	14	1	2	3	2019-07-07
2	1	Mabalako	2019-07-06	2019-07-03	1	0	\N	\N	\N	\N	\N	\N	0	0	0	0	0	0	0	0	0	0	0	0	0	0	0	\N	\N	0	\N	\N	\N	7	0	\N	2	1	\N	\N	\N	\N	\N	2	2	1	2	2	2019-07-07
13	1	Mabalako	2019-07-13	2019-07-12	1	0	\N	\N	\N	\N	\N	\N	0	0	0	0	0	0	0	0	0	0	0	0	0	0	0	\N	\N	0	0	\N	\N	48	1	2019-07-05	2	0	\N	\N	\N	\N	2019-07-30	17	18	1	2	2	2019-07-12
17	1	Mandima	2019-07-15	2019-07-14	0	0	\N	0	\N	\N	\N	0	0	\N	0	\N	0	\N	0	\N	0	\N	0	\N	0	\N	0	\N	\N	\N	\N	\N	\N	49	1	2019-07-13	2	0	\N	\N	\N	\N	2019-08-01	17	17	1	2	3	2019-07-15
4	0	Mandima	2019-07-28	2019-07-19	0	0	\N	\N	\N	\N	\N	\N	0	\N	0	\N	0	\N	0	\N	0	\N	0	\N	0	\N	0	\N	\N	\N	0	\N	\N	12	0	\N	2	1	\N	\N	\N	\N	\N	3	3	1	2	3	2019-07-28
0.003	1	Mandima	2019-07-29	2019-07-29	0	0	\N	\N	\N	\N	\N	\N	0	\N	0	\N	0	\N	0	\N	0	\N	0	\N	0	\N	0	\N	\N	\N	\N	\N	\N	2.5	0	\N	2	1	\N	\N	\N	\N	\N	7	7	1	\N	1	2019-07-30
0.75	1	Mabalako	2019-08-02	2019-07-30	1	0	\N	\N	\N	\N	\N	\N	0	\N	0	\N	0	\N	0	\N	0	\N	0	\N	0	\N	0	\N	\N	\N	0	\N	\N	5	0	\N	2	0	\N	\N	\N	\N	2019-09-01	30	30	1	\N	2	2019-08-03
17	1	Mandima	2019-08-03	2019-07-30	1	1	\N	\N	\N	\N	\N	\N	0	\N	0	\N	0	\N	0	\N	0	\N	0	\N	0	\N	0	\N	\N	\N	\N	\N	\N	40	0	\N	2	1	\N	\N	\N	\N	\N	2	2	1	\N	2	2019-08-04
2	0	Mandima	2019-08-04	2019-08-04	1	0	\N	\N	\N	\N	\N	\N	0	\N	0	\N	0	\N	0	\N	0	\N	0	\N	0	\N	0	\N	\N	\N	\N	\N	\N	10	1	2019-07-31	2	0	\N	\N	\N	\N	2019-08-19	15	15	1	\N	2	2019-08-04
1.75	0	Mandima	2019-08-10	2019-07-25	1	0	\N	\N	\N	\N	\N	\N	0	\N	0	\N	0	\N	0	\N	0	\N	0	\N	0	\N	0	\N	\N	\N	0	\N	\N	8	0	\N	1	1	\N	\N	\N	\N	\N	2	2	1	2	2	2019-08-11
16	1	Mandima	2019-08-12	2019-08-10	\N	1	\N	1	\N	\N	\N	\N	0	\N	0	\N	0	\N	0	\N	0	\N	0	\N	0	\N	0	\N	\N	\N	\N	\N	\N	60	1	2019-08-06	2	0	\N	\N	\N	\N	2019-09-09	28	28	1	\N	3	2019-08-12
15	0	Beni	2019-08-20	2019-08-19	1	0	\N	\N	\N	\N	\N	\N	0	\N	0	\N	0	\N	0	\N	0	\N	0	\N	0	\N	0	\N	\N	\N	\N	\N	\N	43	0	\N	2	0	\N	\N	\N	\N	2019-09-15	26	26	1	\N	2	2019-08-20
17	1	Mabalako	2019-09-11	2019-09-10	0	0	1	\N	\N	\N	\N	\N	0	0	0	0	0	0	0	0	0	0	0	0	0	0	1	9	\N	0	0	\N	\N	40	1	2019-09-06	2	0	\N	\N	\N	\N	2019-10-04	23	23	1	1	2	2019-09-11
1	0	Mandima	2019-09-14	2019-09-13	1	0	\N	\N	\N	\N	\N	\N	0	\N	0	\N	0	\N	0	\N	0	\N	0	\N	0	\N	0	\N	\N	\N	\N	\N	\N	9	1	2019-09-10	2	0	\N	\N	\N	\N	2019-10-08	24	25	1	\N	2	2019-09-15
1.5	1	Mandima	2019-09-14	2019-09-07	0	0	\N	\N	\N	\N	\N	\N	0	\N	0	\N	0	\N	0	\N	0	\N	0	\N	0	\N	0	\N	\N	\N	\N	\N	\N	10	0	\N	2	1	\N	\N	\N	\N	2019-09-17	3	3	1	\N	2	2019-09-15
6	0	Mandima	2019-09-27	2019-09-25	1	0	\N	\N	\N	\N	\N	\N	0	\N	0	\N	0	\N	0	\N	0	\N	0	\N	0	\N	0	\N	\N	\N	0	\N	\N	15	1	2019-09-24	2	0	\N	\N	\N	\N	2019-10-18	21	22	1	\N	2	2019-09-27
17	1	Mandima	2019-09-27	2019-09-20	0	1	\N	\N	\N	\N	\N	0	0	\N	0	\N	0	\N	0	\N	0	\N	0	\N	0	\N	0	\N	\N	\N	\N	\N	\N	45	1	2019-09-26	2	1	\N	\N	\N	\N	\N	3	3	1	\N	3	2019-09-28
3	0	Mandima	2019-10-13	2019-10-06	0	0	\N	\N	\N	\N	\N	\N	0	\N	0	\N	0	\N	0	\N	0	\N	0	\N	0	\N	0	\N	\N	\N	\N	\N	\N	10	0	\N	2	1	\N	\N	\N	\N	\N	1	1	1	\N	2	2019-10-14
0.041	1	Mandima	2019-10-15	2019-10-15	0	0	\N	\N	\N	\N	\N	\N	0	\N	0	\N	0	\N	0	\N	0	\N	0	\N	0	\N	0	\N	\N	\N	0	\N	\N	2.8	0	\N	2	1	\N	\N	\N	\N	\N	3	3	1	\N	3	2019-10-15
0.041	1	Mandima	2019-10-24	2019-10-24	\N	0	\N	\N	\N	\N	\N	\N	0	\N	0	\N	0	\N	0	\N	0	\N	0	\N	0	\N	0	\N	\N	\N	\N	\N	\N	2	0	\N	2	0	\N	\N	\N	\N	2019-12-12	49	49	1	1	2	2019-10-25
2	0	Mabalako	2019-10-26	2019-10-22	1	0	\N	\N	\N	\N	\N	\N	0	\N	0	\N	0	\N	0	\N	0	\N	0	\N	0	\N	0	\N	\N	\N	0	\N	\N	10	0	\N	2	1	\N	\N	\N	\N	\N	1	1	1	\N	3	2019-10-26
3	1	Mabalako	2019-10-27	2019-10-27	2	0	\N	\N	\N	\N	\N	\N	0	\N	0	\N	0	\N	0	\N	0	\N	0	\N	0	\N	0	\N	\N	\N	0	\N	\N	13	0	\N	2	1	\N	\N	\N	\N	\N	5	3	1	\N	2	2019-10-27
1.5	0	Mabalako	2019-10-30	2019-10-30	1	0	\N	\N	\N	\N	\N	\N	0	\N	0	\N	0	\N	0	\N	0	\N	0	\N	0	\N	0	\N	\N	\N	\N	\N	\N	10	1	2019-10-01	2	0	\N	\N	\N	\N	2019-11-06	7	7	1	\N	3	2019-10-31
10	1	Mabalako	2019-11-04	2019-11-03	\N	0	\N	\N	\N	\N	\N	\N	0	\N	0	\N	0	\N	0	\N	0	\N	0	\N	0	\N	0	\N	\N	\N	\N	\N	\N	25	1	2019-10-29	2	0	\N	\N	\N	\N	\N	\N	27	1	1	2	2019-11-04
0.58	0	Mabalako	2019-11-13	2019-11-11	1	0	\N	\N	\N	\N	\N	\N	0	\N	0	\N	0	\N	0	\N	0	\N	0	\N	0	\N	0	\N	\N	\N	\N	\N	\N	7	0	\N	2	1	\N	\N	\N	\N	\N	1	1	1	\N	3	2019-11-14
7	1	Mabalako	2019-11-23	2019-11-22	2	0	\N	\N	\N	\N	\N	\N	0	\N	0	\N	0	\N	0	\N	0	\N	0	\N	0	\N	0	\N	\N	\N	\N	\N	\N	20	0	\N	2	0	\N	\N	\N	\N	2019-12-21	28	28	1	\N	2	2019-11-23
17	1	Mabalako	2019-11-26	2019-11-17	2	0	\N	0	\N	\N	\N	\N	0	\N	0	\N	0	\N	0	\N	0	\N	0	\N	0	\N	0	\N	\N	\N	\N	\N	\N	49	0	\N	2	\N	\N	\N	\N	\N	\N	\N	32	1	1	2	2019-11-26
17	1	Mabalako	2019-11-27	2019-11-17	1	0	\N	\N	\N	\N	\N	0	0	\N	0	\N	0	\N	0	\N	0	\N	0	\N	0	\N	0	\N	\N	\N	\N	\N	\N	57	0	\N	2	1	\N	\N	\N	\N	\N	4	4	1	\N	3	2019-11-29
0.167	1	Mabalako	2019-12-08	2019-12-06	\N	0	\N	\N	\N	\N	\N	\N	0	\N	0	\N	0	\N	0	\N	0	\N	0	\N	0	\N	0	\N	\N	\N	0	\N	\N	4	0	\N	2	0	\N	\N	\N	\N	2020-01-06	29	29	\N	\N	\N	\N
1	0	Mabalako	2019-12-09	2019-12-07	\N	0	\N	\N	\N	\N	\N	\N	0	\N	0	\N	0	\N	0	\N	0	\N	0	\N	0	\N	0	\N	\N	\N	\N	\N	\N	10	0	\N	2	0	\N	\N	\N	\N	2020-01-06	28	28	\N	\N	3	2019-12-10
0.58	1	Mabalako	2019-12-24	2019-12-17	1	0	\N	\N	\N	\N	\N	\N	0	\N	0	\N	0	\N	0	\N	0	\N	0	\N	0	\N	0	\N	\N	\N	0	\N	\N	8	0	\N	2	1	\N	\N	\N	\N	\N	2	2	1	\N	3	\N
11	1	Mabalako	2020-01-12	2020-01-12	1	0	\N	\N	\N	\N	\N	\N	0	\N	0	\N	0	\N	0	\N	0	\N	0	\N	0	\N	0	\N	\N	\N	0	\N	\N	26	1	\N	2	\N	\N	\N	\N	\N	2020-01-24	12	12	\N	\N	\N	\N
[truncated: 224 more columns]

## Sheet: DRC Validation Codebook
Note: /N means field is blank.
Variable Name	Variable Type	Value	Code	Description
AD.Age	Integer			Age on Admission Form in years
AD.Sex	Text			Sex on Admission Form
		Male	0
		Female	1
AD.ResidenceHealthZone	Text			Health zone of patient's residence
		Mabalako	1
		Mandima	2
		Kalunguta	3
		Lubero	4
		Beni	5
		Mambassa	6
		Katwa	7
		Manguredijpa	8
		Butembo	9
AD.Date	Integer			Date of Admission
AD.SympDate	Integer			Onset date of signs/symptoms
AD.Condition	Text			Patient condition at admission
		Suspect	0
		Probably	1
		Confirmed	2
AD.Pregnant	Text			Pregnancy status at admission
		No	0
		Yes	1
		Unknown	2
AD.Breastfeeding	Text			Breastfeeding status at admission
		No	0
		Yes	1
AD.PregTest	Text			Pregnancy test result
		Negative	0
		Positive	1
AD.PregTestDate	Integer			Date of pregnancy test
AD.Gestation	Integer			Weeks of gestation
AD.Trimester	Integer			Trimester
AD.LivingFetus	Text			Fetus alive
		No	0
		Yes	1
AD.ComorbiditiesHTN	Text			Comorbidity reported at admission - hypertension
		No	0
		Yes	1
AD.TreatHTN	Text			Treatment for hypertension
AD.ComorbiditiesHIV	Text			Comorbidity reported at admission - HIV/AIDS
		No	0
		Yes	1
AD.TreatHIV	Text			Treatment for HIV/AIDS
AD.ComorbiditiesTB	Text			Comorbidity reported at admission - Tuberculosis
		No	0
		Yes	1
AD.TreatTB	Text			Treatment for HIV/AIDS
AD.ComorbiditiesLungDisease	Text			Comorbidity reported at admission - chronic lung disease
		No	0
		Yes	1
AD.TreatLungDisease	Text			Treatment for chronic lung disease
AD.ComorbiditiesHeartDisease	Text			Comorbidity reported at admission - chronic heart disease
		No	0
		Yes	1
AD.TreatHeartDisease	Text			Treatment for chronic heart disease
AD.ComorbiditiesKidneyDisease	Text			Comorbidity reported at admission - chronic kidney disease
		No	0
		Yes	1
AD.TreatKidneyDisease	Text			Treatment for kidney disease
AD.ComorbiditiesDiabetes	Text			Comorbidity reported at admission - diabetes
		No	0
		Yes	1
AD.TreatDiabetes	Text			Treatment for diabetes
AD.ComorbiditiesOther	Text			Comorbidity reported at admission - other
		No	0
		Yes	1
AD.ComorbiditiesSpecify1	Text			Other comorbidity reported at admission
		Asthenia	1
		Blood Transfusion	2
		Chills	3
		Gastritis	4
		Hypotension	5
		Pregnant	6
		Smoking; Alcohol	7
		Hypertension	8
		Lactational Amenorrhea	9
		Unknown	10
AD.ComorbiditiesSpecify2	Text			Other comorbidity reported at admission
		Asthenia	1
		Blood Transfusion	2
		Chills	3
		Gastritis	4
		Hypotension	5
		Pregnant	6
		Smoking; Alcohol	7
		Hypertension	8
		Lactational Amenorrhea	9
		Unknown	10
AD.TreatOther	Text			Treatment for other comorbidity
AD.Allergies	Text			Allergies reported at admission
		No	0
		Yes	1
AD.AllergiesSpecify1	Text			Allergies specified at admission
		Aspirin/ASA	1
		Ibuprofen	2
		Smoke	3
		Pork	4
		Unknown	5
AD.AllergiesSpecify2	Text			Allergies specified at admission
		Aspirin/ASA	1
		Ibuprofen	2
		Smoke	3
		Pork	4
		Unknown	5
AD.Weight	Integer			Weight recorded at admission
AD.Vaccine	Text			rVSV-ZEBOV vaccine received
AD.VaccineDate	Integer			Vaccination date
AD.FinalStatus	Text			Final status at admission
		Unknown	0
		Not a Case	1
		Confirmed	2
AD.FinalResult	Text			Final result of patient
		Left	0
		Died	1
		Transferred	2
		Other	3
AD.LeftInfoSession	Text			If left, information session given
		No	0
		Yes	1
AD.Transferred	Text			Where patient was transferred
		No	0
		Yes	1
		CTE Mangina	2
		CTE Mandima	3
AD.FROtherSpecify	Text			Final result of patient, other option specified
		Discharged/Healed/Recovered/Cured	0
		Unknown	1
AD.Kit	Text			Hygiene kit given
		No	0
		Yes	1
AD.DischargeDate	Integer			Discharge date
AD.LengthofStay	Integer			How long patient was admitted in days. Calculated from AD.Date to AD.DischargeDate/S7.DeceasedDate
LengthOfStay_new	Integer			Equivalent to LengthOfStay
AD.ExpTreatment	Text			Patient received experimental treatment
		No	0
		Yes	1
AD.Dosage	Text			Dosage given of experimental treatment
		1 dose	1
		2 doses	2
		3 doses	3
		4 doses	4
		5 doses	5
		6 doses	6
		7 doses	7
		8 doses	8
		9 doses	9
		10 doses	10
		11 doses	11
		Unique Dose	99
AD.ExpTreatmentSpecify	Text			Experimental treatment specified
		Remdesivir	1
		Regeneron	2
		Mab 114	3
		Demoduin	4
		ZMAPP	5
AD.FirstDosageDate	Integer			First date of dosage
AD.LastDosageDate	Integer			Last date of dosage
AD.KeptPreg	Text			Patient kept pregnancy
		No	0
		Yes	1
AD.Miscarriage	Text			Patient had miscarriage
		No	0
		Yes	1
AD.DeliveryPreg	Text			Infant delivered
		No	0
		Yes	1
AD.TermPreg	Text			Pregnancy terminated
		No	0
		Yes	1
AD.NewbornAlive	Text			Newborn alive
		No	0
		Yes	1
AD.FU	Text			Follow-up visit planned
		No	0
		Yes	1
AD.FUWhy	Text			Why follow-up visit planned
		Symptoms Persisted	0
		Experimental Treatment	1
		Pregnant	2
		Other	3
AD.FUWhySpecify	Text			Follow-up visit planned other specified
		Unknown	0
		Control	1
		Visit	2
AD.FUDate	Integer			Date of follow-up
S2.DateSymptoms	Integer			Onset date of signs and symptoms
S2.Fever	Text			Sign/symptom observed/felt between onset of illness and date of notification - fever
		No	0
		Yes	1
		Inc	2
S2.Temperature	Integer			Temperature recorded from admission form
Temperature_Check				Temperature recorded from vitals form
Temperature_New				Maximum temperature in the first 24h - comparing temperature from admission and vitals forms
Fever_new	Text			Whether or not patient had fever using temperature variables. Fever is defined as T>38.0C or 100.4F
		No	0
		Yes	1
Fever_new.1	Text			Whether or not patient had fever using Temperature_New and S2.Fever variables. Fever is defined as T>38.0C or 100.4F
		No	0
		Yes	1
S2.TempLocation	Text			Temperature measured location
		Axillary	0
		Rectal	1
		Mouth	2
S2.Nausea	Text			Sign/symptom observed/felt between onset of illness and date of notification - nausea
		No	0
		Yes	1
		Inc	2
S2.Diarrhea	Text			Sign/symptom observed/felt between onset of illness and date of notification - diarrhea
		No	0
		Yes	1
		Inc	2
S2.Fatigue	Text			Sign/symptom observed/felt between onset of illness and date of notification - general intense fatigue
		No	0
		Yes	1
		Inc	2
S2.AppetiteLoss	Text			Sign/symptom observed/felt between onset of illness and date of notification - appetite loss, anorexia
		No	0
		Yes	1
		Inc	2
S2.AbdominalPain	Text			Sign/symptom observed/felt between onset of illness and date of notification - abdominal pain
		No	0
		Yes	1
		Inc	2
S2.ChestPain	Text			Sign/symptom observed/felt between onset of illness and date of notification - chest pain
		No	0
		Yes	1
		Inc	2
S2.MusclePain	Text			Sign/symptom observed/felt between onset of illness and date of notification - muscle pain
		No	0
		Yes	1
		Inc	2
S2.JointPain	Text			Sign/symptom observed/felt between onset of illness and date of notification - joint pain
		No	0
		Yes	1
		Inc	2
S2.Headache	Text			Sign/symptom observed/felt between onset of illness and date of notification - headache
		No	0
		Yes	1
		Inc	2
S2.Cough	Text			Sign/symptom observed/felt between onset of illness and date of notification - cough
		No	0
		Yes	1
		Inc	2
S2.DifficultyBreathing	Text			Sign/symptom observed/felt between onset of illness and date of notification - difficulty breathinig
		No	0
		Yes	1
		Inc	2
S2.DifficultySwallowing	Text			Sign/symptom observed/felt between onset of illness and date of notification - difficulty swallowing
		No	0
		Yes	1
		Inc	2
S2.SoreThroat	Text			Sign/symptom observed/felt between onset of illness and date of notification - sore throat
		No	0
		Yes	1
		Inc	2
S2.Jaundice	Text			Sign/symptom observed/felt between onset of illness and date of notification - jaundice (connective, gums, skin)
		No	0
		Yes	1
		Inc	2
S2.Conjunctivitis	Text			Sign/symptom observed/felt between onset of illness and date of notification - conjunctivitis (red eye)
		No	0
		Yes	1
		Inc	2
S2.Rash
	Text	No	0	Sign/symptom observed/felt between onset of illness and date of notification - rash
		Yes	1
		Inc	2
S2.Hiccup	Text			Sign/symptom observed/felt between onset of illness and date of notification - hiccup
		No	0
		Yes	1
		Inc	2
S2.EyePain	Text			Sign/symptom observed/felt between onset of illness and date of notification - retro-orbital pain/light sensitivity
		No	0
		Yes	1
		Inc	2
S2.Coma	Text			Sign/symptom observed/felt between onset of illness and date of notification - coma, loss of consciousness
		No	0
		Yes	1
		Inc	2
S2.Confusion	Text			Sign/symptom observed/felt between onset of illness and date of notification - confusion or disorientation
		No	0
		Yes	1
		Inc	2
S2.Bleeding	Text			Sign/symptom observed/felt between onset of illness and date of notification - bleeding
		No	0
		Yes	1
		Inc	2
S2.BleedingGums	Text			Sign/symptom observed/felt between onset of illness and date of notification - bleeding gums
		No	0
		Yes	1
		Inc	2
S2.BleedingInjection	Text			Sign/symptom observed/felt between onset of illness and date of notification - bleeding at injection sites
		No	0
		Yes	1
		Inc	2
S2.BleedingNose	Text			Sign/symptom observed/felt between onset of illness and date of notification - bleeding from nose (epistaxis)
		No	0
		Yes	1
		Inc	2
S2.BloodStool	Text			Sign/symptom observed/felt between onset of illness and date of notification - bloody or black stool
		No	0
		Yes	1
		Inc	2
S2.BloodVomit	Text			Sign/symptom observed/felt between onset of illness and date of notification - bloody vomit (haematemesis)
		No	0
		Yes	1
		Inc	2
S2.BlackVomit	Text			Sign/symptom observed/felt between onset of illness and date of notification - blackish vomiting (black vomit)
		No	0
		Yes	1
		Inc	2
S2.BloodCough	Text			Sign/symptom observed/felt between onset of illness and date of notification - bloody cough (hemoptysis)
		No	0
		Yes	1
		Inc	2
S2.NonMenstrualBlood	Text			Sign/symptom observed/felt between onset of illness and date of notification - non-menstrual vaginal bleeding
		No	0
		Yes	1
		Inc	2
S2.Hematoma	Text			Sign/symptom observed/felt between onset of illness and date of notification - hematoma, petechiae, purpura
		No	0
		Yes	1
		Inc	2
S2.BloodUrine	Text			Sign/symptom observed/felt between onset of illness and date of notification - blood in urine (hematuria)
		No	0
		Yes	1
		Inc	2
S2.BloodOther	Text			Sign/symptom observed/felt between onset of illness and date of notification - other bleeding signs
		No	0
		Yes	1
		Inc	2
S2.BloodOtherSpecify	Text			Sign/symptom observed/felt between onset of illness and date of notification - other bleeding signs specified
		Bleeding Post-Abortion	1
		Eyes	2
		Injection Site	3
		Oral Redness/Wounds	4
		Skin	5
		Vertigo	6
S2.SignsOther	Text			Sign/symptom observed/felt between onset of illness and date of notification - other non-bleeding clinical signs
		No	0
		Yes	1
		Inc	2
S2.SignsOtherSpecify1	Text			Sign/symptom observed/felt between onset of illness and date of notification - other non-bleeding clinical signs specified
		Agitation	1
		Bloody Diarrhea	2
		Chills/Feeling Cold/Shiver	3
		Cold/Flu	4
		Convulsion	5
		Drowsiness	6
		Edema	7
		Epitaxis (Bloody Nose)	8
		Hallucinations	9
		Hematemesis (Bloody Vomit)	10
		Hypothermia	11
		Oral Ulcers	12
		Pain (Lower Back, Spastic, Epigastric)	13
		Palor	14
		Rhinorrhea	15
		Skin Rash	16
		Stiffness	17
		Sweat	18
		Vertigo/Dizziness	19
		Unknown	20
		Coagulopathy	21
		Oral Bitterness	22
		Conjunctival Injection	23
S2.SignsOtherSpecify2	Text			Sign/symptom observed/felt between onset of illness and date of notification - other non-bleeding clinical signs specified
		Agitation	1
		Bloody Diarrhea	2
		Chills/Feeling Cold/Shiver	3
		Cold/Flu	4
		Convulsion	5
		Drowsiness	6
		Edema	7
		Epitaxis (Bloody Nose)	8
		Hallucinations	9
		Hematemesis (Bloody Vomit)	10
		Hypothermia	11
		Oral Ulcers	12
		Pain (Lower Back, Spastic, Epigastric)	13
		Palor	14
		Rhinorrhea	15
		Skin Rash	16
		Stiffness	17
		Sweat	18
		Vertigo/Dizziness	19
		Unknown	20
		Coagulopathy	21
		Oral Bitterness	22
		Conjunctival Injection	23
S7.ReportedDate	Integer			Date information was reported
S7.FinalStatus	Text			Final status of the patient
		Dead	0
		Alive	1
S7.CuredLeftDate	Integer			Date patient left hospital
S7.DeceasedDate	Integer			If patient is deceased, date of death
For lab data, Lab.CtGP.D4 is the fourth CtGP results for that patient on a specific date that corresponds to Lab.SampleDate.D4. D# - There may be up to 50 lab results for one patient. The dates may not be in order nor be consecutive. Visit# - Visit number for the additional labs. There may up to 6 visits for one patient.
Lab.Diagnostic.D1	Text			Diagnostic - First result
		D1	0
		D2	1
		D3	2
Lab.Released.D1	Text			Released, Cured - First result
		SG1	0
		SG2	1
Lab.Processing.D1	Text			Treatment, Follow-Up - First result
		No	0
		Yes	1
Lab.PostDiag.D1	Integer			Days post-diagnostic - First result
Lab.Vaccination.D1	Text			Vaccination received - First result
		No	0
		Yes	1
Lab.VaccDate.D1	Integer			Vaccination Date - First result
Lab.SampleDate.D1	Integer			Sample Date - First result
Lab.TimeReceived.D1	Text			Sample Time Received - First result
Lab.TimeAnalyzed.D1	Integer			Sample Time Analyzed - First result
Lab.EDTA.D1	Integer			Tube EDTA/mauve - First result
		No	0
		Yes	1
Lab.Swab.D1	Text			Swab/Salive - First result
		No	0
		Yes	1
Lab.GeneXpert.D1	Text			PCR GeneXpert - First result
		Negative	0
		Positive	1
Lab.CtGP.D1	Integer			CtGP - First result
Lab.CtNP.D1	Integer			CtNP - First result
Lab.AmLyteGLU.D1	Integer			Piccolo - AmLyte 13 GLU Result - First result
Lab.AmLyteCRE.D1	Integer			Piccolo - AmLyte 13 CRE Result - First result
Lab.AmLyteALB.D1	Integer			Piccolo - AmLyte 13 ALB Result - First result
Lab.AmLyteAST.D1	Integer			Piccolo - AmLyte 13 AST Result - First result
Lab.AmLyteAMY.D1	Integer			Piccolo - AmLyte 13 AMY Result - First result
Lab.AmLyteK.D1	Integer			Piccolo - AmLyte 13 K Result - First result
Lab.AmLyteCRP.D1	Integer			Piccolo - AmLyte 13 CRP Result - First result
Lab.AmLyteBUN.D1	Integer			Piccolo - AmLyte 13 BUN Result - First result
Lab.AmLyteTBIL.D1	Integer			Piccolo - AmLyte 13 TBIL Result - First result
Lab.AmLyteALT.D1	Integer			Piccolo - AmLyte 13 ALT Result - First result
Lab.AmLyteCK.D1	Integer			Piccolo - AmLyte 13 CK Result - First result
Lab.AmLyteNa.D1	Integer			Piccolo - AmLyte 13 Na Result - First result
Lab.AmLyteCa.D1	Integer			Piccolo - AmLyte 13 Ca Result - First result
Lab.MetLacALB.D1	Integer			Piccolo - MetLac 12 ALB Result - First result
Lab.MetLacCa.D1	Integer			Piccolo - MetLac 12 Ca Result - First result
Lab.MetLacCRE.D1	Integer			Piccolo - MetLac 12 CRE Result - First result
Lab.MetLacK.D1	Integer			Piccolo - MetLac 12 K Result - First result
Lab.MetLacMg.D1	Integer			Piccolo - MetLac 12 Mg Result - First result
Lab.MetLacPhos.D1	Integer			Piccolo - MetLac 12 Phos Result - First result
Lab.MetLacBUN.D1	Integer			Piccolo - MetLac 12 BUN Result - First result
Lab.MetLacCl.D1	Integer			Piccolo - MetLac 12 Cl Result - First result
Lab.MetLacGLU.D1	Integer			Piccolo - MetLac 12 GLU Result - First result
Lab.MetLacLAC.D1	Integer			Piccolo - MetLac 12 LAC Result - First result
Lab.MetLacNa.D1	Integer			Piccolo - MetLac 12 Na Result - First result
Lab.MetLactCO2.D1	Integer			Piccolo - MetLac 12 CO2 Result - First result
Lab.ChemNa.D1	Integer			i-STAT - Chem 8 Na Result - First result
Lab.ChemCl.D1	Integer			i-STAT - Chem 8 Cl Result - First result
Lab.ChemTCO2.D1	Integer			i-STAT - Chem 8 TCO2 Result - First result
Lab.ChemBUN.D1	Integer			i-STAT - Chem 8 BUN Result - First result
Lab.ChemHct.D1	Integer			i-STAT - Chem 8 Hct Result - First result
Lab.ChemAnion.D1	Integer			i-STAT - Chem 8 Anion Gap Result - First result
Lab.ChemK.D1	Integer			i-STAT - Chem 8 K Result - First result
Lab.ChemiCA.D1	Integer			i-STAT - Chem 8 iCA Result - First result
Lab.ChemGlu.D1	Integer			i-STAT - Chem 8 GLU Result - First result
Lab.ChemCreat.D1	Integer			i-STAT - Chem 8 Creat Result - First result
Lab.ChemHb.D1	Integer			i-STAT - Chem 8 Hb Result - First result
Lab.Diagnostic.D2	Text			Diagnostic - Second result
		D1	0
		D2	1
		D3	2
Lab.Released.D2	Text			Released, Cured - Second result
		SG1	0
		SG2	1
Lab.Processing.D2	Text			Treatment, Follow-Up - Second result
		No	0
		Yes	1
Lab.PostDiag.D2	Integer			Days post-diagnostic - Second result
Lab.Vaccination.D2	Text			Vaccination received - Second result
		No	0
		Yes	1
Lab.VaccDate.D2	Integer			Vaccination Date - Second result
Lab.SampleDate.D2	Integer			Sample Date - Second result
Lab.TimeReceived.D2	Text			Sample Time Received - Second result
Lab.TimeAnalyzed.D2	Integer			Sample Time Analyzed - Second result
Lab.EDTA.D2	Integer			Tube EDTA/mauve - Second result
	Text		0
		No	1
Lab.Swab.D2		Yes		Swab/Salive - Second result
	Text		0
		No	1
Lab.GeneXpert.D2		Yes		PCR GeneXpert - Second result
	Text	Negative	0
		Positive	1
Lab.CtGP.D2	Integer			CtGP - Second result
Lab.CtNP.D2	Integer			CtNP - Second result
Lab.AmLyteGLU.D2	Integer			Piccolo - AmLyte 13 GLU Result - Second result
Lab.AmLyteCRE.D2	Integer			Piccolo - AmLyte 13 CRE Result - Second result
Lab.AmLyteALB.D2	Integer			Piccolo - AmLyte 13 ALB Result - Second result
Lab.AmLyteAST.D2	Integer			Piccolo - AmLyte 13 AST Result - Second result
Lab.AmLyteAMY.D2	Integer			Piccolo - AmLyte 13 AMY Result - Second result
Lab.AmLyteK.D2	Integer			Piccolo - AmLyte 13 K Result - Second result
Lab.AmLyteCRP.D2	Integer			Piccolo - AmLyte 13 CRP Result - Second result
Lab.AmLyteBUN.D2	Integer			Piccolo - AmLyte 13 BUN Result - Second result
Lab.AmLyteTBIL.D2	Integer			Piccolo - AmLyte 13 TBIL Result - Second result
Lab.AmLyteALT.D2	Integer			Piccolo - AmLyte 13 ALT Result - Second result
Lab.AmLyteCK.D2	Integer			Piccolo - AmLyte 13 CK Result - Second result
Lab.AmLyteNa.D2	Integer			Piccolo - AmLyte 13 Na Result - Second result
Lab.AmLyteCa.D2	Integer			Piccolo - AmLyte 13 Ca Result - Second result
Lab.MetLacALB.D2	Integer			Piccolo - MetLac 12 ALB Result - Second result
Lab.MetLacCa.D2	Integer			Piccolo - MetLac 12 Ca Result - Second result
Lab.MetLacCRE.D2	Integer			Piccolo - MetLac 12 CRE Result - Second result
Lab.MetLacK.D2	Integer			Piccolo - MetLac 12 K Result - Second result
Lab.MetLacMg.D2	Integer			Piccolo - MetLac 12 Mg Result - Second result
Lab.MetLacPhos.D2	Integer			Piccolo - MetLac 12 Phos Result - Second result
Lab.MetLacBUN.D2	Integer			Piccolo - MetLac 12 BUN Result - Second result
Lab.MetLacCl.D2	Integer			Piccolo - MetLac 12 Cl Result - Second result
Lab.MetLacGLU.D2	Integer			Piccolo - MetLac 12 GLU Result - Second result
Lab.MetLacLAC.D2	Integer			Piccolo - MetLac 12 LAC Result - Second result
Lab.MetLacNa.D2	Integer			Piccolo - MetLac 12 Na Result - Second result
Lab.MetLactCO2.D2	Integer			Piccolo - MetLac 12 CO2 Result - Second result
Lab.ChemNa.D2	Integer			i-STAT - Chem 8 Na Result - Second result
Lab.ChemCl.D2	Integer			i-STAT - Chem 8 Cl Result - Second result
Lab.ChemTCO2.D2	Integer			i-STAT - Chem 8 TCO2 Result - Second result
Lab.ChemBUN.D2	Integer			i-STAT - Chem 8 BUN Result - Second result
Lab.ChemHct.D2	Integer			i-STAT - Chem 8 Hct Result - Second result
Lab.ChemAnion.D2	Integer			i-STAT - Chem 8 Anion Gap Result - Second result
Lab.ChemK.D2	Integer			i-STAT - Chem 8 K Result - Second result
Lab.ChemiCA.D2	Integer			i-STAT - Chem 8 iCA Result - Second result
Lab.ChemGlu.D2	Integer			i-STAT - Chem 8 GLU Result - Second result
Lab.ChemCreat.D2	Integer			i-STAT - Chem 8 Creat Result - Second result
Lab.ChemHb.D2	Integer			i-STAT - Chem 8 Hb Result - Second result
Lab.Diagnostic.D3	Text			Diagnostic - Third result
		D1	0
		D2	1
		D3	2
Lab.Released.D3	Text			Released, Cured - Third result
		SG1	0
		SG2	1
Lab.Processing.D3	Text			Treatment, Follow-Up - Third result
		No	0
		Yes	1
Lab.PostDiag.D3	Integer			Days post-diagnostic - Third result
Lab.Vaccination.D3	Text			Vaccination received - Third result
		No	0
		Yes	1
Lab.VaccDate.D3	Integer			Vaccination Date - Third result
Lab.SampleDate.D3	Integer			Sample Date - Third result
Lab.TimeReceived.D3	Text			Sample Time Received - Third result
Lab.TimeAnalyzed.D3	Integer			Sample Time Analyzed - Third result
Lab.EDTA.D3	Integer			Tube EDTA/mauve - Third result
	Text
		No	0
Lab.Swab.D3		Yes	1	Swab/Salive - Third result
	Text
		No	0
Lab.GeneXpert.D3		Yes	1	PCR GeneXpert - Third result
	Text	Negative	0
		Positive	1
Lab.CtGP.D3	Integer			CtGP - Third result
Lab.CtNP.D3	Integer			CtNP - Third result
Lab.AmLyteGLU.D3	Integer			Piccolo - AmLyte 13 GLU Result - Third result
Lab.AmLyteCRE.D3	Integer			Piccolo - AmLyte 13 CRE Result - Third result
Lab.AmLyteALB.D3	Integer			Piccolo - AmLyte 13 ALB Result - Third result
Lab.AmLyteAST.D3	Integer			Piccolo - AmLyte 13 AST Result - Third result
Lab.AmLyteAMY.D3	Integer			Piccolo - AmLyte 13 AMY Result - Third result
Lab.AmLyteK.D3	Integer			Piccolo - AmLyte 13 K Result - Third result
Lab.AmLyteCRP.D3	Integer			Piccolo - AmLyte 13 CRP Result - Third result
Lab.AmLyteBUN.D3	Integer			Piccolo - AmLyte 13 BUN Result - Third result
Lab.AmLyteTBIL.D3	Integer			Piccolo - AmLyte 13 TBIL Result - Third result
Lab.AmLyteALT.D3	Integer			Piccolo - AmLyte 13 ALT Result - Third result
Lab.AmLyteCK.D3	Integer			Piccolo - AmLyte 13 CK Result - Third result
Lab.AmLyteNa.D3	Integer			Piccolo - AmLyte 13 Na Result - Third result
Lab.AmLyteCa.D3	Integer			Piccolo - AmLyte 13 Ca Result - Third result
Lab.MetLacALB.D3	Integer			Piccolo - MetLac 12 ALB Result - Third result
Lab.MetLacCa.D3	Integer			Piccolo - MetLac 12 Ca Result - Third result
Lab.MetLacCRE.D3	Integer			Piccolo - MetLac 12 CRE Result - Third result
Lab.MetLacK.D3	Integer			Piccolo - MetLac 12 K Result - Third result
Lab.MetLacMg.D3	Integer			Piccolo - MetLac 12 Mg Result - Third result
Lab.MetLacPhos.D3	Integer			Piccolo - MetLac 12 Phos Result - Third result
Lab.MetLacBUN.D3	Integer			Piccolo - MetLac 12 BUN Result - Third result
Lab.MetLacCl.D3	Integer			Piccolo - MetLac 12 Cl Result - Third result
Lab.MetLacGLU.D3	Integer			Piccolo - MetLac 12 GLU Result - Third result
Lab.MetLacLAC.D3	Integer			Piccolo - MetLac 12 LAC Result - Third result
Lab.MetLacNa.D3	Integer			Piccolo - MetLac 12 Na Result - Third result
Lab.MetLactCO2.D3	Integer			Piccolo - MetLac 12 CO2 Result - Third result
Lab.ChemNa.D3	Integer			i-STAT - Chem 8 Na Result - Third result
Lab.ChemCl.D3	Integer			i-STAT - Chem 8 Cl Result - Third result
Lab.ChemTCO2.D3	Integer			i-STAT - Chem 8 TCO2 Result - Third result
Lab.ChemBUN.D3	Integer			i-STAT - Chem 8 BUN Result - Third result
Lab.ChemHct.D3	Integer			i-STAT - Chem 8 Hct Result - Third result
Lab.ChemAnion.D3	Integer			i-STAT - Chem 8 Anion Gap Result - Third result
Lab.ChemK.D3	Integer			i-STAT - Chem 8 K Result - Third result
Lab.ChemiCA.D3	Integer			i-STAT - Chem 8 iCA Result - Third result
Lab.ChemGlu.D3	Integer			i-STAT - Chem 8 GLU Result - Third result
Lab.ChemCreat.D3	Integer			i-STAT - Chem 8 Creat Result - Third result
Lab.ChemHb.D3	Integer			i-STAT - Chem 8 Hb Result - Third result
LOS_bin	Text	<24h		Length of stay
		24-48h
		>48h
LOS_bin_new	Text	<24h		Length of stay with NAs manually filled in by inspecting data
		24-48h
		>48h
S2.JoinMusclePain	Text			Sign/symptom observed/felt between onset of illness and date of notification - joint and muscle pain
		No	0
		Yes	1
		Inc	2
Lab.AmLyteGLU.D1.D2	Integer			Aggregates lab results for days 1 and 2
Lab.AmLyteCRE.D1.D2	Integer			Aggregates lab results for days 1 and 2
Lab.AmLyteALB.D1.D2	Integer			Aggregates lab results for days 1 and 2
Lab.AmLyteAST.D1.D2	Integer			Aggregates lab results for days 1 and 2
Lab.AmLyteAMY.D1.D2	Integer			Aggregates lab results for days 1 and 2
Lab.AmLyteK.D1.D2	Integer			Aggregates lab results for days 1 and 2
Lab.AmLyteCRP.D1.D2	Integer			Aggregates lab results for days 1 and 2
Lab.AmLyteBUN.D1.D2	Integer			Aggregates lab results for days 1 and 2
Lab.AmLyteTBIL.D1.D2	Integer			Aggregates lab results for days 1 and 2
Lab.AmLyteALT.D1.D2	Integer			Aggregates lab results for days 1 and 2
Lab.AmLyteCK.D1.D2	Integer			Aggregates lab results for days 1 and 2
Lab.AmLyteNa.D1.D2	Integer			Aggregates lab results for days 1 and 2
Lab.AmLyteCa.D1.D2	Integer			Aggregates lab results for days 1 and 2
