# Supplementary material for: Constructing, validating, and updating machine learning models to predict survival in children with Ebola Virus Disease
Source: PLoS Negl Trop Dis. 2022 Oct 12;16(10):e0010789. doi: 10.1371/journal.pntd.0010789 (PMC9555640; doi:10.1371/journal.pntd.0010789)
Supplement: S1 Table — (XLSX) [file pntd.0010789.s008.xlsx]

## Sheet: Sheet1
Variable	Total missing	% Missing
Ct value	274	47.32
Conjunctivitis	180	31.09
Joint pain	115	19.86
Anorexia	103	17.79
Nausea	99	17.1
Any bleeding	66	11.4
Dysphagia	39	6.74
Hiccups	39	6.74
Bone or muscle pain	37	6.39
Diarrhea	35	6.04
Respiratory distress	35	6.04
Abdominal pain	33	5.7
Headache	24	4.15
Vomit	18	3.12
Fever	10	1.73
Asthenia weakness	9	1.55
