# Supplementary material for: Constructing, validating, and updating machine learning models to predict survival in children with Ebola Virus Disease
Source: PLoS Negl Trop Dis. 2022 Oct 12;16(10):e0010789. doi: 10.1371/journal.pntd.0010789 (PMC9555640; doi:10.1371/journal.pntd.0010789)
Supplement: S2 Table — Variables were included only if they were selected in 100% of the models, which includes bleeding, diarrhea, respiratory distress, and swallowing problems. (XLSX) [file pntd.0010789.s009.xlsx]

## Sheet: Sheet1
Variable	Percent of models
Any bleeding	1
Diarrhea	1
Respiratory distress	1
Dysphagia	1
Anorexia	0.97
Bone or muscle pain	0.64
Nausea	0.25
Vomit	0.11
Conjunctivitis	0.1
Joint pain	0.07
Hiccups	0.05
Fever	0.03
Patient sex	0.01
Abdominal pain	0
Asthenia/weakness	0
Headache	0
