# Supplementary material for: Constructing, validating, and updating machine learning models to predict survival in children with Ebola Virus Disease
Source: PLoS Negl Trop Dis. 2022 Oct 12;16(10):e0010789. doi: 10.1371/journal.pntd.0010789 (PMC9555640; doi:10.1371/journal.pntd.0010789)
Supplement: S3 Table — (XLSX) [file pntd.0010789.s010.xlsx]

## Sheet: Sheet1
Characteristic	Survived (n = 37)	Died (n = 35)
Demographics
Male sex, n (%)	20 (54.1)	22 (62.9)
Age (years), median	7.4	7
Symptoms
Bleeding n, (%)	1 (2.7)	16 (45.7)
Diarrhea n, (%)	11 (29.7)	17 (48.5)
Respiratory distress n, (%)	1 (2.7)	10 (28.6)
Swallowing problems n, (%)	5 (13.5)	6 (17.1)
Anorexia n, (%)	21 (56.8)	29 (82.8)
Bone muscle pain n, (%)	10 (27.0)	14 (40.0)
Conjunctivitis n, (%)	13 (35.1)	23 (65.7)
Nausea n, (%)	13 (35.1)	23 (65.7)
Joint pain n, (%)	9 (24.3)	14 (40.0)
Abdominal pain n, (%)	14 (37.8)	19 (54.3)
Headache n, (%)	21 (56.8)	21 (60.0)
Hiccup n, (%)	0 (0)	1 (2.9)
CT, median	24.7	18.2
Experimental Treatment
Remdesivir n, (%)	2 (5.4)	3 (8.6)
Regeneron n, (%)	16 (43.2)	8 (22.9)
Mab 114 n, (%)	18 (48.6)	19 (54.3)
ZMAPP n, (%)	0 (0)	1 (2.9)
Missing n, (%)	1 (2.7)	4 (11.4)
