# Supplementary material for: Constructing, validating, and updating machine learning models to predict survival in children with Ebola Virus Disease
Source: PLoS Negl Trop Dis. 2022 Oct 12;16(10):e0010789. doi: 10.1371/journal.pntd.0010789 (PMC9555640; doi:10.1371/journal.pntd.0010789)
Supplement: S4 Table — Confusion matrix (a) and detailed performance measures (b) of the EPiC model as applied on the validation DRC dataset at the optimal prediction cutoff for accuracy (0.63). Both tables are the result of the confusionMatrix() function in the R package Caret (https://cran.r-project.org/web/packages/caret/index.html), with the addition of the false alarm and miss rates to S4B Table, and removal of a few measures that are less commonly used (e.g., Mcnemar’s Test P-Value and Kappa coefficient). (XLSX) [file pntd.0010789.s011.xlsx]

## Sheet: S4a
	Observed
Predicted		Survived	Died
	Survived	25	5
	Died	11	26

## Sheet: S4b
Performance measure	Value
Accuracy	0.76
Accuracy 95% CI	(0.64, 0.87)
Sensitivity	0.84
Specificity	0.69
Pos Pred Value	0.7
Neg Pred Value	0.83
Prevalence	0.46
Detection Rate	0.39
Detection Prevalence	0.55
Balanced Accuracy	0.77
False Alarm Rate	0.3
Miss Rate	0.16
