# Supplementary material for: Constructing, validating, and updating machine learning models to predict survival in children with Ebola Virus Disease
Source: PLoS Negl Trop Dis. 2022 Oct 12;16(10):e0010789. doi: 10.1371/journal.pntd.0010789 (PMC9555640; doi:10.1371/journal.pntd.0010789)
Supplement: S5 Table — Confusion matrix (a) and detailed performance measures (b) of the EPiC model augmented with AST and CK as applied on the validation DRC dataset at the optimal prediction cutoff for accuracy (0.5). Interpretation of these tables is the same as in S4 Table. (XLSX) [file pntd.0010789.s012.xlsx]

## Sheet: S5a
	Observed
Predicted		Survived	Died
	Survived	16	1
	Died	1	5

## Sheet: S5b
Performance measure	Value
Accuracy	0.91
Accuracy 95% CI	(0.72, 0.99)
Sensitivity	0.83
Specificity	0.94
Pos Pred Value	0.83
Neg Pred Value	0.94
Prevalence	0.26
Detection Rate	0.22
Detection Prevalence	0.26
Balanced Accuracy	0.89
False Alarm Rate	0.06
Miss Rate	0.17
